# Supplementary material for: Transcriptome Approach Reveals the Response Mechanism of Heimia myrtifolia (Lythraceae, Myrtales) to Drought Stress
Source: Front Plant Sci. 2022 Jul 8;13:877913. doi: 10.3389/fpls.2022.877913 (PMC9305661; doi:10.3389/fpls.2022.877913)
Supplement: Supplementary file 1 [file Data_Sheet_1.ZIP]

Archive with 8 entries (8 files):
- Supplementary Table/Supplementary Table 1.xlsx
- Supplementary Table/Supplementary Table 2.xlsx
- Supplementary Table/Supplementary Table 3.xlsx
- Supplementary Table/Supplementary Table 4.xlsx
- Supplementary Table/Supplementary Table 5.xlsx
- Supplementary Table/Supplementary Table 6.xlsx
- Supplementary Table/Supplementary Table 7.xlsx
- Supplementary Table/Supplementary Table 8.xlsx
