# Supplementary material for: Transcriptome Approach Reveals the Response Mechanism of Heimia myrtifolia (Lythraceae, Myrtales) to Drought Stress
Source: Front Plant Sci. 2022 Jul 8;13:877913. doi: 10.3389/fpls.2022.877913 (PMC9305661; doi:10.3389/fpls.2022.877913)
Supplement: Supplementary file 1 [file Data_Sheet_1.ZIP › Supplementary Table/Supplementary Table 1.xlsx]

## Sheet: Table S1
Supplementary Table 1. The primers of nine differentially expressed genes used for qRT-PCR verification
Gene	Gene id	Primer_F （5'-3'）	Primer_R （5'-3'）
SOD	CL1008.Contig4_All	GTTGACGCAAGACGAGGGA	CCGTTGGTCGTGTCACCAT
ELIP	CL3831.Contig2_All	GATCAATGGCAGGCTCGCTA	ACAGCAATAGGCTTGTCCCG
NCED	Unigene8878_All	CGTAAGCATCCGCTACCCAA	GTAGACGCCCTGGATGCAAT
HSP70	CL1823.Contig5_All	CAGGCAGGAGACAACTGACG	CACCTCGCACTCCCTGAAC
bHLH	CL6412.Contig1_All	GGTCTCGACTACCTCGGCAA	GCCCACCGGCAACTCTGTA
AQP	Unigene4067_All	TGTTACCTTCGGGTTGGCTC	TTGAGGAGGAAACAGGCGAC
P5CS	Unigene5491_All	GGGGCAGGTCTATAGGCTCA	CGAGCTTCATGTCAGATCCCA
GST	CL1447.Contig1_All	TACGGCTGACCATTGGATCG	ATGAACCCGTGGTGCATGAG
IAA	CL4816.Contig2_All	ACAAAAGCTACCCCGAACTCC	GGAGCATATTCAGATCCGTCGT
GAPDH	reference gene	AGAAGGTCGTCATTTCTGCCC	TGGTTGTGCAGCTAGCGTTG
