# Supplementary material for: Transcriptome Approach Reveals the Response Mechanism of Heimia myrtifolia (Lythraceae, Myrtales) to Drought Stress
Source: Front Plant Sci. 2022 Jul 8;13:877913. doi: 10.3389/fpls.2022.877913 (PMC9305661; doi:10.3389/fpls.2022.877913)
Supplement: Supplementary file 1 [file Data_Sheet_1.ZIP › Supplementary Table/Supplementary Table 2.xlsx]

## Sheet: Table S1
Supplementary Table 2. Functional annotation of Hemia myrtifolia unigenes under drought stress.
Public database	Number of unigenes	Percentage (%)
NR	51982	0.8382
NT	45155	0.7281
Swissprot	40806	0.658
KEGG	42089	0.6787
KOG	42435	0.6843
Pfam	41374	0.6672
GO	39212	0.6323
Intersection	23739	0.3882
Overall	53433	0.8661
Total	62015	1
