# Supplementary material for: Transcriptome Approach Reveals the Response Mechanism of Heimia myrtifolia (Lythraceae, Myrtales) to Drought Stress
Source: Front Plant Sci. 2022 Jul 8;13:877913. doi: 10.3389/fpls.2022.877913 (PMC9305661; doi:10.3389/fpls.2022.877913)
Supplement: Supplementary file 1 [file Data_Sheet_1.ZIP › Supplementary Table/Supplementary Table 3.xlsx]

## Sheet: Table S3a
Supplementary table 3a. Gene Ontology enrichment analysis of the differential expressed genes (DEGs) in T1.
Level 1	Level 2	number
biological process	biological regulation	172
biological process	carbon utilization	3
biological process	cellular process	505
biological process	detoxification	1
biological process	developmental process	18
biological process	growth	3
biological process	immune system process	6
biological process	interspecies interaction between organisms	14
biological process	localization	79
biological process	locomotion	1
biological process	metabolic process	438
biological process	multi-organism process	14
biological process	multicellular organismal process	24
biological process	negative regulation of biological process	15
biological process	nitrogen utilization	1
biological process	positive regulation of biological process	14
biological process	regulation of biological process	155
biological process	reproduction	18
biological process	reproductive process	18
biological process	response to stimulus	146
biological process	rhythmic process	3
biological process	signaling	58
cellular component	cellular anatomical entity	787
cellular component	intracellular	324
cellular component	protein-containing complex	59
molecular function	antioxidant activity	9
molecular function	binding	727
molecular function	catalytic activity	733
molecular function	molecular carrier activity	1
molecular function	molecular function regulator	23
molecular function	molecular transducer activity	10
molecular function	protein folding chaperone	3
molecular function	small molecule sensor activity	3
molecular function	structural molecule activity	5
molecular function	transcription regulator activity	33
molecular function	translation regulator activity	4
molecular function	transporter activity	114

## Sheet: Table S3b
Supplementary table 3b. Gene Ontology enrichment analysis of the differential expressed genes (DEGs) in T2.
Level 1	Level 2	number
biological process	biological adhesion	2
biological process	biological regulation	884
biological process	carbon utilization	14
biological process	cellular process	3056
biological process	detoxification	9
biological process	developmental process	108
biological process	growth	16
biological process	immune system process	15
biological process	metabolic process	2644
biological process	localization	521
biological process	interspecies interaction between organisms	43
biological process	multi-organism process	28
biological process	multicellular organismal process	100
biological process	negative regulation of biological process	81
biological process	nitrogen utilization	5
biological process	positive regulation of biological process	79
biological process	regulation of biological process	807
biological process	reproduction	72
biological process	reproductive process	72
biological process	response to stimulus	670
biological process	rhythmic process	14
biological process	signaling	296
biological process	sulfur utilization	1
cellular component	cellular anatomical entity	4592
cellular component	intracellular	2188
cellular component	protein-containing complex	624
molecular function	antioxidant activity	63
molecular function	binding	4197
molecular function	cargo receptor activity	1
molecular function	catalytic activity	4173
molecular function	molecular function regulator	99
molecular function	molecular transducer activity	38
molecular function	nutrient reservoir activity	5
molecular function	protein folding chaperone	12
molecular function	protein tag	9
molecular function	small molecule sensor activity	6
molecular function	structural molecule activity	177
molecular function	translation regulator activity	54
molecular function	transcription regulator activity	213
molecular function	transporter activity	556
molecular_function	molecular carrier activity	6
