# Supplementary material for: Transcriptome Approach Reveals the Response Mechanism of Heimia myrtifolia (Lythraceae, Myrtales) to Drought Stress
Source: Front Plant Sci. 2022 Jul 8;13:877913. doi: 10.3389/fpls.2022.877913 (PMC9305661; doi:10.3389/fpls.2022.877913)
Supplement: Supplementary file 1 [file Data_Sheet_1.ZIP › Supplementary Table/Supplementary Table 4.xlsx]

## Sheet: Table S4a
Supplementary table 4a. KEGG pathway enrichment of DEGs in T1.
Pathway ID	Pathway Name	Term Candidate Gene Num	Rich Ratio	P value	Q value
ko00500	Starch and sucrose metabolism	69	0.0683845	3.22794e-05	0.0019529
ko00910	Nitrogen metabolism	21	0.11413	2.71784e-05	0.0019529
ko04075	Plant hormone signal transduction	67	0.0650485	0.000183111	0.0073855
ko00030	Pentose phosphate pathway	25	0.0886525	0.000314608	0.00761351
ko04712	Circadian rhythm - plant	41	0.073741	0.000286721	0.00761351
ko00460	Cyanoamino acid metabolism	29	0.0763158	0.00125918	0.0253934
ko00052	Galactose metabolism	31	0.0704545	0.00302845	0.0523489
ko00010	Glycolysis / Gluconeogenesis	34	0.0662768	0.00510976	0.0634052
ko00480	Glutathione metabolism	22	0.0750853	0.0055555	0.0634052
ko00944	Flavone and flavonol biosynthesis	7	0.14	0.00435297	0.0634052
ko01200	Carbon metabolism	65	0.0570676	0.00576411	0.0634052
ko04016	MAPK signaling pathway - plant	57	0.0570571	0.00940566	0.0948404
ko00100	Steroid biosynthesis	7	0.106061	0.0192483	0.167437
ko00520	Amino sugar and nucleotide sugar metabolism	34	0.0599647	0.0207567	0.167437
ko00940	Phenylpropanoid biosynthesis	53	0.0553236	0.0204538	0.167437
ko03020	RNA polymerase	28	0.0619469	0.0233043	0.176239
ko00196	Photosynthesis - antenna proteins	6	0.101695	0.0350148	0.249223
ko00941	Flavonoid biosynthesis	14	0.0651163	0.0647312	0.435137
ko00073	Cutin, suberine and wax biosynthesis	5	0.0909091	0.0771564	0.462933
ko00620	Pyruvate metabolism	19	0.05919	0.0772619	0.462933

## Sheet: Table S4b
Supplementary table 4b. KEGG pathway enrichment of DEGs in T2.
Pathway ID	Pathway Name	Term Candidate Gene Num	Rich Ratio	P value	Q value
ko00196	Photosynthesis - antenna proteins	43	0.728814	4.75159e-16	6.46216e-14
ko00195	Photosynthesis	78	0.484472	8.81017e-13	5.99092e-11
ko00630	Glyoxylate and dicarboxylate metabolism	145	0.338785	1.02846e-07	4.66236e-06
ko01200	Carbon metabolism	333	0.292362	1.75774e-07	5.97632e-06
ko00710	Carbon fixation in photosynthetic organisms	112	0.336336	4.08807e-06	9.26628e-05
ko00910	Nitrogen metabolism	66	0.358696	4.12871e-05	0.00080215
ko00941	Flavonoid biosynthesis	70	0.325581	0.000680994	0.0115769
ko00290	Valine, leucine and isoleucine biosynthesis	27	0.397059	0.00136031	0.0168184
ko00904	Diterpenoid biosynthesis	43	0.352459	0.00125107	0.0168184
ko00010	Glycolysis / Gluconeogenesis	146	0.2846	0.00164737	0.0171473
ko00260	Glycine, serine and threonine metabolism	75	0.3125	0.00163554	0.0171473
ko00906	Carotenoid biosynthesis	70	0.315315	0.00177028	0.0171473
ko03020	RNA polymerase	130	0.287611	0.00189125	0.0171473
ko00660	C5-Branched dibasic acid metabolism	17	0.435897	0.00325563	0.0276729
ko00480	Glutathione metabolism	87	0.296928	0.0038444	0.0307552
ko00940	Phenylpropanoid biosynthesis	252	0.263048	0.00578457	0.0437057
ko00030	Pentose phosphate pathway	82	0.29078	0.00870704	0.0623241
ko00053	Ascorbate and aldarate metabolism	84	0.285714	0.0127748	0.0868686
ko00062	Fatty acid elongation	35	0.324074	0.0144365	0.0934939
ko00590	Arachidonic acid metabolism	32	0.326531	0.016737	0.103465
