# Supplementary material for: Transcriptome Approach Reveals the Response Mechanism of Heimia myrtifolia (Lythraceae, Myrtales) to Drought Stress
Source: Front Plant Sci. 2022 Jul 8;13:877913. doi: 10.3389/fpls.2022.877913 (PMC9305661; doi:10.3389/fpls.2022.877913)
Supplement: Supplementary file 1 [file Data_Sheet_1.ZIP › Supplementary Table/Supplementary Table 5.xlsx]

## Sheet: Table S5a
Supplementary Table 5a. Differential regulation of abscisic acid signal transduction pathway.
Gene id	Gene name	Gene description	UP_DOWN_REGULATION(CKvsT1)	log2FC(CKvsT1)	p value(CKvsT1)	UP_DOWN_REGULATION(CKvsT2)	log2FC(CKvsT2)	p value(CKvsT2)
CL2679.Contig1_All	PYR/PYL	abscisic acid receptor PYR/PYL family		-0.00415477	0.996416	UP	1.90352	0.0472418
CL2679.Contig3_All	PYR/PYL	abscisic acid receptor PYR/PYL family	DOWN	-1.30873	0.0282817		0.0161546	0.973363
CL2679.Contig2_All	PYR/PYL	abscisic acid receptor PYR/PYL family		-0.772962	0.222736	UP	1.22764	0.00945281
Unigene417_All	PYR/PYL	abscisic acid receptor PYR/PYL family		-0.819388	0.0204346	DOWN	-1.22398	0.000406041
CL6629.Contig2_All	PP2C	protein phosphatase 2C	UP	2.35234	8.25e-23		0.254816	0.578475
CL6736.Contig3_All	PP2C	protein phosphatase 2C	UP	1.92239	0.0022434		-2.12846	0.0767779
CL1698.Contig2_All	PP2C	protein phosphatase 2C	UP	2.32869	1.79e-09		0.29441	0.532908
CL1630.Contig4_All	PP2C	protein phosphatase 2C		0.2506	0.407579	DOWN	-1.18012	5.66e-05
CL8102.Contig5_All	PP2C	protein phosphatase 2C	UP	2.05357	0.00634048		-0.06823	0.941579
Unigene1872_All	PP2C	protein phosphatase 2C	UP	1.71631	2.4e-06		-0.391925	0.348849
CL6736.Contig5_All	PP2C	protein phosphatase 2C	UP	2.15903	0.0112726	UP	3.01372	0.000657207
CL1698.Contig3_All	PP2C	protein phosphatase 2C	UP	2.55016	0.00153896		1.20396	0.34293
CL5072.Contig2_All	PP2C	protein phosphatase 2C		0.238449	0.49214	DOWN	-2.3054	3.72e-09
CL1630.Contig1_All	PP2C	protein phosphatase 2C		0.0153832	0.977936	DOWN	-3.65654	2.18e-10
Unigene9108_All	PP2C	protein phosphatase 2C	UP	1.27546	0.00471649	DOWN	-2.30893	0.0082108
Unigene1543_All	PP2C	protein phosphatase 2C	UP	1.80217	2.41e-06		0.042123	0.908615
CL1698.Contig1_All	PP2C	protein phosphatase 2C		-0.00877721	0.989793	DOWN	-1.37948	0.0171247
CL6629.Contig5_All	PP2C	protein phosphatase 2C	UP	1.5157	3.42e-05		0.231356	0.549959
CL1014.Contig4_All	PP2C	protein phosphatase 2C	UP	1.12078	2.75e-05	DOWN	-1.80543	0.00122277
CL6629.Contig1_All	PP2C	protein phosphatase 2C	UP	1.71151	1.04e-16		0.409494	0.00882268
CL1014.Contig3_All	PP2C	protein phosphatase 2C		0.914139	0.028545	DOWN	-2.07632	0.000855359
Unigene2031_All	PP2C	protein phosphatase 2C	UP	2.12082	9.2e-07		-0.573924	0.0188026
Unigene17312_All	SnRK2	serine/threonine-protein kinase SRK2		-0.966173	0.283944	DOWN	-2.57851	0.0253199
CL491.Contig17_All	SnRK2	serine/threonine-protein kinase SRK2		-0.411995	0.139722	DOWN	-1.35747	8.59e-05
CL491.Contig3_All	SnRK2	serine/threonine-protein kinase SRK2		-0.452564	0.607572	DOWN	-2.85813	0.00118915
CL1848.Contig12_All	SnRK2	serine/threonine-protein kinase SRK2		0.955676	0.000194478	DOWN	-2.03489	6e-09
CL1848.Contig3_All	SnRK2	serine/threonine-protein kinase SRK2		0.712492	0.071433	DOWN	-1.34698	0.0395838
CL1848.Contig10_All	SnRK2	serine/threonine-protein kinase SRK2		0.0895606	0.753646	DOWN	-1.00168	0.000492207
CL486.Contig2_All	SnRK2	serine/threonine-protein kinase SRK2		-0.257082	0.711787	DOWN	-2.757	0.000785195
Unigene8042_All	SnRK2	serine/threonine-protein kinase SRK2		-0.757553	0.273373	DOWN	-3.49936	0.000855837
CL1848.Contig16_All	SnRK2	serine/threonine-protein kinase SRK2		0.543367	0.343108	DOWN	-1.29163	0.0295493
CL1848.Contig8_All	SnRK2	serine/threonine-protein kinase SRK2		0.853099	0.237625	UP	1.35039	0.00809579
CL652.Contig7_All	ABF	ABA responsive element binding factor	DOWN	-1.312	0.00664227	DOWN	-1.38414	2.63e-05
CL2234.Contig3_All	ABF	ABA responsive element binding factor	UP	6.13774	5.46e-18	UP	6.00113	3.81e-09
CL652.Contig1_All	ABF	ABA responsive element binding factor	DOWN	-1.43345	3.27e-09	DOWN	-2.56264	1.09e-25
Unigene20531_All	ABF	ABA responsive element binding factor		-0.386568	0.644682	DOWN	-3.07061	0.0189656
CL652.Contig5_All	ABF	ABA responsive element binding factor		-0.406127	0.433713	DOWN	-2.99783	0.0102456
CL652.Contig2_All	ABF	ABA responsive element binding factor		0.927256	0.0167753	UP	1.03738	1.12e-08
Unigene20530_All	ABF	ABA responsive element binding factor		-0.102048	0.900713	DOWN	-3.0918	0.00741092

## Sheet: Table S5b
Supplementary Table 5b. Differential regulation of auxin signal transduction pathway.
Gene id	Gene name	Gene description	UP_DOWN_REGULATION(CKvsT1)	log2FC(CKvsT1)	p value(CKvsT1)	UP_DOWN_REGULATION(CKvsT2)	log2FC(CKvsT2)	p value(CKvsT2)
Unigene13075_All	AUX1	auxin influx carrier (AUX1 LAX family)	DOWN	-1.1266	0.0375596	DOWN	-2.23318	4.11e-06
CL2421.Contig3_All	AUX1	auxin influx carrier (AUX1 LAX family)	DOWN	-1.21663	0.0305562	DOWN	-2.7152	0.00115705
CL2421.Contig2_All	AUX1	auxin influx carrier (AUX1 LAX family)		-0.696528	0.305901	DOWN	-1.52508	0.032326
CL2421.Contig1_All	AUX1	auxin influx carrier (AUX1 LAX family)	DOWN	-1.97309	5.24e-08	DOWN	-2.8849	2.74e-36
CL6159.Contig1_All	TIR1	transport inhibitor response 1	DOWN	-4.82928	8.92e-09	DOWN	-2.41905	0.0420448
CL6159.Contig2_All	TIR1	transport inhibitor response 1	DOWN	-1.66188	2.09e-10	DOWN	-2.35068	2.82e-17
Unigene2912_All	TIR1	transport inhibitor response 1	DOWN	-1.83214	0.0100957		0.413641	0.604489
CL1432.Contig4_All	AUX/IAA	auxin-responsive protein IAA		0.576483	0.231467	UP	1.29268	0.00826362
Unigene14584_All	AUX/IAA	auxin-responsive protein IAA		-0.894643	0.0966539	DOWN	-1.26463	0.00720589
Unigene7793_All	AUX/IAA	auxin-responsive protein IAA		0.311044	0.701991	DOWN	-1.83065	0.0492742
CL3333.Contig5_All	AUX/IAA	auxin-responsive protein IAA		0.873818	0.146566	UP	1.85655	0.000666362
Unigene12068_All	AUX/IAA	auxin-responsive protein IAA		-0.394089	0.424583	DOWN	-1.37997	0.000515022
CL7309.Contig2_All	AUX/IAA	auxin-responsive protein IAA	UP	1.3565	0.0449746		0.0710021	0.922741
CL2312.Contig1_All	AUX/IAA	auxin-responsive protein IAA		-0.0570448	0.885595	DOWN	-1.22059	0.000414466
CL6211.Contig1_All	AUX/IAA	auxin-responsive protein IAA		-0.700521	0.0164656	DOWN	-2.29904	5e-14
CL6211.Contig3_All	AUX/IAA	auxin-responsive protein IAA		0.823895	0.00076787	UP	1.56084	3.65e-08
Unigene9101_All	AUX/IAA	auxin-responsive protein IAA	DOWN	-2.14991	0.0022118	DOWN	-3.41212	3.9e-07
Unigene12084_All	AUX/IAA	auxin-responsive protein IAA		0.726211	0.30164	DOWN	-1.23656	0.0310364
CL2325.Contig1_All	ARF	auxin response factor	DOWN	-2.00794	1.83e-12	DOWN	-2.14625	8.49e-14
Unigene6012_All	ARF	auxin response factor	DOWN	-2.33705	0.00327012		-1.27895	0.1465
CL6593.Contig2_All	ARF	auxin response factor	DOWN	-2.26616	4.31e-05	DOWN	-2.23724	1.2e-08
CL6593.Contig1_All	ARF	auxin response factor	DOWN	-1.29492	3.21e-06	DOWN	-1.71812	1.96e-13
CL4540.Contig2_All	ARF	auxin response factor	UP	3.37982	0.000196845	UP	4.00667	0.00110977
CL444.Contig2_All	ARF	auxin response factor		-0.298804	0.595949	DOWN	-1.02004	0.0447701
CL4811.Contig2_All	ARF	auxin response factor		0.819932	0.286253	UP	3.15479	0.015718
CL5016.Contig1_All	ARF	auxin response factor		-0.0443519	0.908764	DOWN	-1.52418	1.31e-07
CL3120.Contig1_All	ARF	auxin response factor		-0.0269093	0.936636	DOWN	-1.33399	0.00805917
Unigene11247_All	ARF	auxin response factor		-0.983906	0.0126567	DOWN	-1.15207	4.04e-07
CL1596.Contig1_All	GH3	indole-3-acetic acid-amido synthetase GH3.10		0.0429636	0.919864	DOWN	-1.61935	0.000596967
CL5287.Contig2_All	GH3	indole-3-acetic acid-amido synthetase GH3.1	DOWN	-1.85686	0.0446309		-1.3422	0.255279
CL5287.Contig1_All	GH3	indole-3-acetic acid-amido synthetase GH3.1	DOWN	-1.85418	0.0446264		0.0296484	0.979776
Unigene12678_All	GH3	Indole-3-acetic acid-amido synthetase GH3.17		-0.577084	0.506953	DOWN	-4.21823	3.22e-05
Unigene9142_All	GH3	Indole-3-acetic acid-amido synthetase GH3.6	DOWN	-1.81242	0.0460723		-1.88064	0.0951586
Unigene5818_All	SAUR	Auxin-responsive protein SAUR32		-0.172859	0.681962	DOWN	-1.25609	0.0016102
CL1226.Contig2_All	SAUR	Auxin-responsive protein SAUR24		-1.02695	0.233175	DOWN	-3.06122	0.0193398
Unigene12195_All	SAUR	Auxin-responsive protein SAUR71	DOWN	-1.95277	0.00583157	DOWN	-5.66148	2.18e-20
CL1315.Contig1_All	SAUR	Auxin-responsive protein SAUR23	DOWN	-1.19926	0.0191955	DOWN	-1.09107	0.032099
Unigene4406_All	SAUR	Auxin-responsive protein SAUR24		-1.02874	0.14811	DOWN	-2.25191	0.00254903
Unigene6842_All	SAUR	Auxin-responsive protein SAUR23	DOWN	-1.35026	0.0186088		-0.366553	0.466376
Unigene4083_All	SAUR	Auxin-responsive protein SAUR41		-0.481332	0.234269	DOWN	-1.05175	0.0410962
Unigene15770_All	SAUR	Auxin-responsive protein SAUR20	DOWN	-2.07144	0.023172	DOWN	-3.38103	0.00548917
