# Supplementary material for: Transcriptome Approach Reveals the Response Mechanism of Heimia myrtifolia (Lythraceae, Myrtales) to Drought Stress
Source: Front Plant Sci. 2022 Jul 8;13:877913. doi: 10.3389/fpls.2022.877913 (PMC9305661; doi:10.3389/fpls.2022.877913)
Supplement: Supplementary file 1 [file Data_Sheet_1.ZIP › Supplementary Table/Supplementary Table 6.xlsx]

## Sheet: Table S6
Supplementary Table 6. Brassinosteroids (BR) signaling differential genes information
Gene_id	Gene_name	Gene_description	UP_DOWN_REGULATION(CKvsT1)	log2FC(CKvsT1)	p value(CKvsT1)	UP_DOWN_REGULATION(CKvsT2)	log2FC(CKvsT2)	p value(CKvsT2)
CL6188.Contig1_All	BRI1	BRASSINOSTEROID INSENSITIVE 1	DOWN	-1.54239	0.017867		0.63336	0.12755
CL4341.Contig2_All	BRI1	BRASSINOSTEROID INSENSITIVE 1		0.351021	0.380974	UP	1.57358	2.49e-06
CL4341.Contig1_All	BRI1	BRASSINOSTEROID INSENSITIVE 1		0.843085	0.00345409	UP	1.3402	7.02e-08
CL3908.Contig2_All	BAK1	LRR receptor kinase BAK1		0.55476	0.0481046	UP	1.3327	0.00036148
CL2382.Contig1_All	BSK	protein kinase BSK3	DOWN	-1.0435	0.0051652		-0.92934	0.041704
CL2901.Contig3_All	BSK	protein kinase BSK5		-0.177496	0.70266	DOWN	-1.04317	0.00149808
CL3966.Contig2_All	BSK	protein kinase BSK1		0.966337	0.286459	UP	2.80153	0.00170736
CL123.Contig27_All	BSK	protein kinase BSK1		0.114167	0.900916	UP	2.12494	0.0423526
Unigene13374_All	BSK	protein kinase BSK7		-0.74808	0.0155338	DOWN	-1.71784	5.84e-05
CL5904.Contig1_All	BSK	protein kinase BSK1		0.0912462	0.785704	UP	1.57424	5.91e-07
CL3966.Contig5_All	BSK	protein kinase BSK1		0.765246	0.153154	UP	1.61323	0.0059284
CL123.Contig28_All	BSK	protein kinase BSK1		1.12577	0.184961	UP	4.64934	9.83e-05
Unigene3914_All	CYCD3	Cyclin-D3-1	DOWN	-1.50101	0.000141885	DOWN	-1.66422	3.48e-05
CL5421.Contig1_All	TCH4	xyloglucosyl transferase TCH4	UP	1.03281	0.0238392		0.098389	0.824456
CL4766.Contig1_All	TCH4	xyloglucosyl transferase TCH4		-0.843089	0.00428254	DOWN	-3.00554	6e-29
CL4766.Contig2_All	TCH4	xyloglucosyl transferase TCH4		-0.675926	0.118978	DOWN	-3.79046	7.72e-15
CL4766.Contig3_All	TCH4	xyloglucosyl transferase TCH4		-0.685136	0.202381	DOWN	-4.18479	5.75e-08
CL7894.Contig1_All	TCH4	xyloglucosyl transferase TCH4		-0.49383	0.592238	UP	2.55769	0.0157802
CL7894.Contig2_All	TCH4	xyloglucosyl transferase TCH4		-0.284947	0.757269	UP	2.68465	0.0103195
