# Supplementary material for: Transcriptome Approach Reveals the Response Mechanism of Heimia myrtifolia (Lythraceae, Myrtales) to Drought Stress
Source: Front Plant Sci. 2022 Jul 8;13:877913. doi: 10.3389/fpls.2022.877913 (PMC9305661; doi:10.3389/fpls.2022.877913)
Supplement: Supplementary file 1 [file Data_Sheet_1.ZIP › Supplementary Table/Supplementary Table 7.xlsx]

## Sheet: Table S7a
Supplementary Table 7a. Photosynthesis-antenna proteins differential genes information
Gene_id	Gene_name	Gene_description	UP_DOWN_REGULATION(CKvsT1)	log2FC(CKvsT1)	p value(CKvsT1)	UP_DOWN_REGULATION(CKvsT2)	log2FC(CKvsT2)	p value(CKvsT2)
CL115.Contig3_All	Chlorophyll a-b binding protein	light-harvesting complex II chlorophyll a/b binding protein	DOWN	-1.1182	0.0243028	DOWN	-2.86739	2.69e-08
Unigene14318_All	Chlorophyll a-b binding protein	light-harvesting complex II chlorophyll a/b binding protein		-0.743742	0.0210785	DOWN	-2.5704	8.84e-13
Unigene14327_All	Chlorophyll a-b binding protein	light-harvesting complex II chlorophyll a/b binding protein		-0.876394	0.00118621	DOWN	-2.53359	5.38e-09
Unigene14319_All	Chlorophyll a-b binding protein	light-harvesting complex II chlorophyll a/b binding protein		-0.669283	0.0124545	DOWN	-2.46544	6.76e-14
CL6931.Contig1_All	Chlorophyll a-b binding protein	light-harvesting complex II chlorophyll a/b binding protein	DOWN	-1.54979	0.00102066	DOWN	-2.65515	2.23e-17
CL115.Contig6_All	Chlorophyll a-b binding protein	light-harvesting complex II chlorophyll a/b binding protein		-0.798332	0.0488309	DOWN	-2.54072	5.11e-11
CL5041.Contig4_All	Chlorophyll a-b binding protein	light-harvesting complex II chlorophyll a/b binding protein		-0.213885	0.998242	DOWN	-2.96241	1.32e-06
Unigene14322_All	Chlorophyll a-b binding protein	light-harvesting complex II chlorophyll a/b binding protein		-0.651099	0.190683	DOWN	-1.95699	4.8e-07
CL5696.Contig2_All	Chlorophyll a-b binding protein	light-harvesting complex II chlorophyll a/b binding protein		-0.423474	0.973851	DOWN	-2.00553	4.79e-05
CL931.Contig9_All	Chlorophyll a-b binding protein	light-harvesting complex II chlorophyll a/b binding protein		-0.53234	0.924769	DOWN	-3.34602	0.000741783
Unigene14323_All	Chlorophyll a-b binding protein	light-harvesting complex II chlorophyll a/b binding protein		-0.709346	0.371054	DOWN	-2.75597	7.7e-08
CL2344.Contig2_All	Chlorophyll a-b binding protein	light-harvesting complex II chlorophyll a/b binding protein		-0.141537	0.998242	DOWN	-2.09632	9.45e-10
CL2344.Contig1_All	Chlorophyll a-b binding protein	light-harvesting complex II chlorophyll a/b binding protein		-0.459346	0.998242	DOWN	-3.71208	1.24e-14
Unigene4653_All	Chlorophyll a-b binding protein	light-harvesting complex II chlorophyll a/b binding protein		-0.513839	0.538287	DOWN	-2.98888	2.8e-11
CL5041.Contig5_All	Chlorophyll a-b binding protein	light-harvesting complex II chlorophyll a/b binding protein		-0.714315	0.173733	DOWN	-3.60288	5.11e-25
CL5696.Contig3_All	Chlorophyll a-b binding protein	light-harvesting complex II chlorophyll a/b binding protein		-0.30637	0.993774	DOWN	-2.12445	5.89e-22
Unigene14326_All	Chlorophyll a-b binding protein	light-harvesting complex II chlorophyll a/b binding protein		-0.862326	0.0912925	DOWN	-2.61483	3.75e-13
CL6659.Contig2_All	Chlorophyll a-b binding protein	light-harvesting complex II chlorophyll a/b binding protein		-0.119341	0.998242	DOWN	-4.51412	3.51e-15
CL3441.Contig4_All	Chlorophyll a-b binding protein	light-harvesting complex II chlorophyll a/b binding protein		0.263205	0.998242	DOWN	-1.03112	0.0245349
CL5696.Contig4_All	Chlorophyll a-b binding protein	light-harvesting complex II chlorophyll a/b binding protein		-0.190306	0.998242	DOWN	-5.04539	7.28e-17
CL2344.Contig3_All	Chlorophyll a-b binding protein	light-harvesting complex II chlorophyll a/b binding protein		-0.471024	0.845172	DOWN	-1.76493	5.86e-05
CL6931.Contig2_All	Chlorophyll a-b binding protein	light-harvesting complex II chlorophyll a/b binding protein		-1.13329	0.157488	DOWN	-2.04945	3.35e-05
CL633.Contig2_All	Chlorophyll a-b binding protein	light-harvesting complex II chlorophyll a/b binding protein		-0.0484911	0.999955	DOWN	-2.8125	0.000404971
CL6659.Contig5_All	Chlorophyll a-b binding protein	light-harvesting complex II chlorophyll a/b binding protein		-0.0399242	0.999955	DOWN	-2.38596	2.22e-10
CL633.Contig1_All	Chlorophyll a-b binding protein	light-harvesting complex II chlorophyll a/b binding protein		-0.493986	0.981507	DOWN	-5.16066	7.16e-31
Unigene14320_All	Chlorophyll a-b binding protein	light-harvesting complex II chlorophyll a/b binding protein		-0.308808	0.858866	DOWN	-2.09986	4.11e-06
CL115.Contig2_All	Chlorophyll a-b binding protein	light-harvesting complex II chlorophyll a/b binding protein		-0.433985	0.739625	DOWN	-2.27852	1.22e-09
CL931.Contig5_All	Chlorophyll a-b binding protein	light-harvesting complex II chlorophyll a/b binding protein		-0.547639	0.558498	DOWN	-3.32763	5.89e-20
CL633.Contig3_All	Chlorophyll a-b binding protein	light-harvesting complex II chlorophyll a/b binding protein		-0.391017	0.998242	DOWN	-3.23888	3.81e-14
CL5041.Contig1_All	Chlorophyll a-b binding protein	light-harvesting complex II chlorophyll a/b binding protein		-0.456995	0.998242	DOWN	-2.80924	1.41e-05
CL5041.Contig2_All	Chlorophyll a-b binding protein	light-harvesting complex II chlorophyll a/b binding protein		-0.285144	0.998242	DOWN	-3.47442	0.00574517
CL2344.Contig4_All	Chlorophyll a-b binding protein	light-harvesting complex II chlorophyll a/b binding protein		-0.286997	0.944693	DOWN	-2.58669	6.22e-14
CL633.Contig4_All	Chlorophyll a-b binding protein	light-harvesting complex II chlorophyll a/b binding protein		-0.451762	0.317415	DOWN	-1.95678	1.17e-08
CL6659.Contig6_All	Chlorophyll a-b binding protein	light-harvesting complex II chlorophyll a/b binding protein		-0.346322	0.732984	DOWN	-2.3892	2.6e-18
CL115.Contig7_All	Chlorophyll a-b binding protein	light-harvesting complex II chlorophyll a/b binding protein		-0.288984	0.743583	DOWN	-1.96295	9.68e-08
Unigene14325_All	Chlorophyll a-b binding protein	light-harvesting complex II chlorophyll a/b binding protein		-0.453326	0.413471	DOWN	-1.73412	3.06e-06
CL5696.Contig1_All	Chlorophyll a-b binding protein	light-harvesting complex II chlorophyll a/b binding protein		-0.38888	0.650166	DOWN	-1.69066	4.38e-08

## Sheet: Table S7b
Supplementary Table 7a. The information of photosynthesis related DEGs with high expression
Gene_id	Gene_name	Gene_description	FPKM(CK)	FPKM(T1)	FPKM(T2)	UP_DOWN_REGULATION(CKvsT1)	log2FC(CKvsT1)	p value(CKvsT1)	UP_DOWN_REGULATION(CKvsT2)	log2FC(CKvsT2)	p value(CKvsT2)
Unigene14318_All	Chlorophyll a-b binding protein	light-harvesting complex II chlorophyll a/b binding protein	1443.53	869.993	281.07		-0.743742	0.0210785	DOWN	-2.5704	8.84e-13
CL115.Contig6_All	Chlorophyll a-b binding protein	light-harvesting complex II chlorophyll a/b binding protein	6939.17	4008.59	1373.5		-0.798332	0.0488309	DOWN	-2.54072	5.11e-11
CL5041.Contig5_All	Chlorophyll a-b binding protein	light-harvesting complex II chlorophyll a/b binding protein	1426.45	869.073	135.49		-0.714315	0.173733	DOWN	-3.60288	5.11e-25
CL115.Contig2_All	Chlorophyll a-b binding protein	light-harvesting complex II chlorophyll a/b binding protein	1917.05	1427.69	460.286		-0.433985	0.739625	DOWN	-2.27852	1.22e-09
CL2344.Contig4_All	Chlorophyll a-b binding protein	light-harvesting complex II chlorophyll a/b binding protein	1684.85	1395.89	326.28		-0.286997	0.944693	DOWN	-2.58669	6.22e-14
CL633.Contig4_All	Chlorophyll a-b binding protein	light-harvesting complex II chlorophyll a/b binding protein	1422.21	1052.63	430.71		-0.451762	0.317415	DOWN	-1.95678	1.17e-08
CL6659.Contig6_All	Chlorophyll a-b binding protein	light-harvesting complex II chlorophyll a/b binding protein	2507.68	1991.35	564.703		-0.346322	0.732984	DOWN	-2.3892	2.6e-18
Unigene14325_All	Chlorophyll a-b binding protein	light-harvesting complex II chlorophyll a/b binding protein	3211.85	2375.12	1132.33		-0.453326	0.413471	DOWN	-1.73412	3.06e-06
CL5696.Contig1_All	Chlorophyll a-b binding protein	light-harvesting complex II chlorophyll a/b binding protein	3065.37	2364.46	1120.88		-0.38888	0.650166	DOWN	-1.69066	4.38e-08
CL2490.Contig1_All	photosystem I subunit	photosystem I subunit	1045.1	727.686	204.96		-0.525826	0.708626	DOWN	-2.55555	6.24e-12
CL1050.Contig1_All	photosystem I subunit VI	photosystem I subunit VI	2036.9	1275.5	437.946		-0.678255	0.250469	DOWN	-2.44122	1.16e-15
CL6865.Contig4_All	photosystem I subunit IV	photosystem I subunit IV	1431.16	1141.31	583.343		-0.34359	0.932328	DOWN	-1.53222	2.27e-05
CL7723.Contig1_All	photosystem I reaction center subunit III	photosystem I reaction center subunit III	1087.74	797.69	382.676		-0.454884	0.76234	DOWN	-1.74096	6.77e-06
CL6333.Contig2_All	PsbW	PsbW	1040.12	639.486	339.786		-0.702834	0.190427	DOWN	-1.85464	8.83e-12
Unigene11867_All	PsbY	PsbY	1486.29	802.693	393.15		-0.851901	0.442686	DOWN	-2.13646	7.77e-10

## Sheet: Table S7c
Supplementary Table 7b. Photosynthesis related differential genes information
Gene_id	Gene_name	Gene_description	UP_DOWN_REGULATION(CKvsT1)	log2FC(CKvsT1)	p value(CKvsT1)	UP_DOWN_REGULATION(CKvsT2)	log2FC(CKvsT2)	p value(CKvsT2)
CL7201.Contig1_All	psaK	psaK		0.107041	0.998242	DOWN	-1.67196	0.0304377
CL7201.Contig4_All	psaK	psaK		-0.621907	0.400028	DOWN	-2.02226	8.48e-07
CL1709.Contig1_All	PsaN	PsaN		-0.466254	0.998242	DOWN	-2.80097	6.58e-07
CL1709.Contig2_All	PsaN	PsaN		-0.424264	0.928755	DOWN	-1.15403	0.0178774
CL7885.Contig1_All	photosystem I P700	photosystem I P700		0.210463	0.998242	DOWN	-3.30044	1.76e-15
Unigene3582_All	photosystem I P700	photosystem I P700		0.512553	0.998242	DOWN	-2.75896	1.12e-10
CL2490.Contig1_All	photosystem I subunit	photosystem I subunit		-0.525826	0.708626	DOWN	-2.55555	6.24e-12
CL2490.Contig5_All	photosystem I subunit O	photosystem I subunit O		-0.354019	0.998242	DOWN	-4.43995	5.31e-15
CL4016.Contig1_All	photosystem I subunit II	photosystem I subunit II		-0.61654	0.927121	DOWN	-3.33227	9.61e-08
CL7201.Contig2_All	photosystem I subunit X	photosystem I subunit X		-0.256639	0.998242	DOWN	-3.08709	1.76e-09
Unigene4220_All	photosystem I subunit XI	photosystem I subunit XI		-0.486449	0.503452	DOWN	-1.97409	5.51e-15
CL3762.Contig2_All	photosystem I subunit XI	photosystem I subunit XI		-0.753342	0.421312	DOWN	-1.71504	3.99e-06
Unigene11838_All	photosystem I subunit V	photosystem I subunit V		-0.65409	0.553134	DOWN	-2.22881	5e-15
CL1050.Contig4_All	photosystem I subunit VI	photosystem I subunit VI		-0.697832	0.626328	DOWN	-3.14095	8.33e-16
CL1050.Contig1_All	photosystem I subunit VI	photosystem I subunit VI		-0.678255	0.250469	DOWN	-2.44122	1.16e-15
CL6865.Contig4_All	photosystem I subunit IV	photosystem I subunit IV		-0.34359	0.932328	DOWN	-1.53222	2.27e-05
CL2490.Contig3_All	photosystem I subunit IV	photosystem I subunit IV		-0.68889	0.90639	DOWN	-3.01031	9.11e-06
CL6865.Contig3_All	photosystem I subunit IV	photosystem I subunit IV		-1.07891	0.556828	DOWN	-5.75313	3.4e-08
CL6865.Contig1_All	photosystem I subunit IV	photosystem I subunit IV		-0.496872	0.920107	DOWN	-2.04484	4.28e-10
CL3762.Contig1_All	Photosystem I reaction center subunit XI	Photosystem I reaction center subunit XI		-0.783705	0.749221	DOWN	-2.74319	1.21e-06
Unigene9049_All	photosystem I reaction center subunit	photosystem I reaction center subunit		0.146687	0.998242	DOWN	-2.8837	0.000214869
CL4016.Contig2_All	photosystem I reaction center subunit	photosystem I reaction center subunit		-0.486438	0.916973	DOWN	-1.90365	8e-05
CL7723.Contig1_All	photosystem I reaction center subunit III	photosystem I reaction center subunit III		-0.454884	0.76234	DOWN	-1.74096	6.77e-06
CL6333.Contig1_All	PsbW	PsbW		-0.44803	0.984908	DOWN	-3.99814	8e-18
CL62.Contig21_All	PsbW	PsbW		-0.325142	0.998242	DOWN	-2.24338	1.02e-06
CL6333.Contig2_All	PsbW	PsbW		-0.702834	0.190427	DOWN	-1.85464	8.83e-12
CL62.Contig16_All	PsbW	PsbW		-0.0357916	0.999955	DOWN	-1.98048	5.76e-05
CL7623.Contig1_All	PsbP	PsbP		-0.93619	0.540249	DOWN	-2.04716	4.13e-05
CL2707.Contig1_All	psbP	psbP		-0.33137	0.978785	DOWN	-1.4574	7.54e-06
Unigene11867_All	PsbY	PsbY		-0.851901	0.442686	DOWN	-2.13646	7.77e-10
CL5361.Contig2_All	PsbQ	PsbQ		-0.480878	0.968637	DOWN	-1.7676	0.00338238
CL3871.Contig1_All	photosystem II CP43	photosystem II CP43		0.825249	0.710268	DOWN	-1.88504	1.03e-09
CL881.Contig5_All	photosystem II CP47	photosystem II CP47		0.233027	0.998242	DOWN	-2.66591	3.18e-12
CL881.Contig2_All	photosystem II CP47	photosystem II CP47		0.483331	0.980018	DOWN	-1.93438	4.21e-20
Unigene226_All	photosystem II P680	photosystem II P680		0.857748	0.902322	DOWN	-3.43964	8.08e-07
CL918.Contig2_All	photosystem II 10 kD polypeptide	photosystem II 10 kD polypeptide		-0.717833	0.816584	DOWN	-1.34289	0.000523683
CL4513.Contig2_All	Photosystem II 22 kDa protein	Photosystem II 22 kDa protein		-0.044901	0.999613	DOWN	-2.34198	9.06e-09
CL2647.Contig2_All	CAO	Protochlorophyllide-dependent translocon component 52		0.00165179	0.996166	DOWN	-1.13212	5.81e-07
CL2647.Contig3_All	CAO	Protochlorophyllide-dependent translocon component 52		-0.84613	0.117603	DOWN	-1.52704	3.5e-05
Unigene5893_All	CHLG	chlorophyll synthase		-0.125388	0.669507	DOWN	-1.32811	7.09e-05
