# Supplementary material for: Transcriptome Approach Reveals the Response Mechanism of Heimia myrtifolia (Lythraceae, Myrtales) to Drought Stress
Source: Front Plant Sci. 2022 Jul 8;13:877913. doi: 10.3389/fpls.2022.877913 (PMC9305661; doi:10.3389/fpls.2022.877913)
Supplement: Supplementary file 1 [file Data_Sheet_1.ZIP › Supplementary Table/Supplementary Table 8.xlsx]

## Sheet: Table S8a
Supplementary Table 8a. glutathione metabolism pathway differential genes information
Gene_id	Gene_name	Gene_description	UP_DOWN_REGULATION(CKvsT1)	log2FC(CKvsT1)	p value(CKvsT1)	UP_DOWN_REGULATION(CKvsT2)	log2FC(CKvsT2)	p value(CKvsT2)
CL5038.Contig2_All	GST	glutathione S-transferase		-0.831657	0.00404368	DOWN	-1.85022	0.00449854
CL1091.Contig7_All	GST	glutathione S-transferase	UP	1.09521	0.000977674		-0.159108	0.685317
Unigene7624_All	GST	glutathione S-transferase	UP	1.63096	0.0345414		0.317123	0.727263
Unigene7237_All	GST	glutathione S-transferase	DOWN	-1.28625	2.32e-06	DOWN	-1.33286	1.96e-05
CL1025.Contig5_All	GST	glutathione S-transferase		0.551635	0.164556	UP	1.28524	0.000845636
CL1505.Contig4_All	GST	glutathione S-transferase	DOWN	-1.46872	0.0394366	UP	2.02565	0.00476504
CL3079.Contig2_All	GST	glutathione S-transferase	UP	1.338	0.0401241	UP	4.13221	3.92e-14
CL3079.Contig1_All	GST	glutathione S-transferase		0.745782	0.143821	UP	1.74843	0.000291615
CL1505.Contig5_All	GST	glutathione S-transferase		0.161364	0.820868	UP	3.52031	0.0017682
CL1025.Contig3_All	GST	glutathione S-transferase	DOWN	-2.27194	0.000328135	UP	1.39168	0.0226673
CL1025.Contig4_All	GST	glutathione S-transferase	DOWN	-1.6244	0.0182829	UP	2.69613	9.82e-05
CL5418.Contig2_All	GST	glutathione S-transferase	DOWN	-1.07631	0.0177575	DOWN	-2.39962	7.76e-13
CL1091.Contig1_All	GST	glutathione S-transferase	UP	1.43946	0.000376286		0.270736	0.334425
CL1447.Contig1_All	GST	glutathione S-transferase		-0.623141	0.0689996	DOWN	-1.98897	1.62e-06
Unigene1123_All	GST	glutathione S-transferase	DOWN	-1.54307	0.0238028	DOWN	-1.27287	0.0273608
CL3079.Contig10_All	GST	glutathione S-transferase	DOWN	-1.13422	0.0308806	UP	1.97176	4.13e-24
CL3079.Contig12_All	GST	glutathione S-transferase		1.57427	0.438536	UP	4.92793	4.22e-05
CL1447.Contig2_All	GST	glutathione S-transferase	UP	1.43524	0.00829743	DOWN	-2.00677	2.24e-05
CL427.Contig4_All	GST	glutathione S-transferase		-0.112084	0.56158	UP	1.22522	2.5e-06
CL1530.Contig8_All	GSH	glutathione peroxidase		0.342222	0.584604	UP	1.89075	0.018146
CL1530.Contig7_All	GSH	glutathione peroxidase		0.646011	0.331911	UP	1.45846	0.0342602

## Sheet: Table S8b
Supplementary Table 8b. Ascorbate and aldarate metabolism pathway differential genes information
Gene_id	Gene_name	Gene_description	UP_DOWN_REGULATION(CKvsT1)	log2FC(CKvsT1)	p value(CKvsT1)	UP_DOWN_REGULATION(CKvsT2)	log2FC(CKvsT2)	p value(CKvsT2)
CL6494.Contig2_All	DHAR	monodehydroascorbate reductase		0.636758	0.343698	UP	1.75121	0.00145753
CL7528.Contig1_All	DHAR	monodehydroascorbate reductase		0.789562	0.00215115	UP	1.09057	8.34e-07
Unigene10653_All	DHAR	monodehydroascorbate reductase	UP	1.60997	0.0104355	UP	1.41295	0.0183205
CL5146.Contig2_All	DHAR	monodehydroascorbate reductase		0.235612	0.620273	DOWN	-1.13039	0.00372384
CL5146.Contig3_All	DHAR	monodehydroascorbate reductase		0.0128369	0.981151	DOWN	-1.32564	0.00624759
CL8109.Contig1_All	APX	L-ascorbate peroxidase		-0.736962	0.0342609	DOWN	-1.06503	8.11e-08
CL5048.Contig6_All	APX	L-ascorbate peroxidase		0.186234	0.7097	DOWN	-2.89236	6.31e-11
CL5048.Contig1_All	APX	L-ascorbate peroxidase		0.138928	0.617603	DOWN	-1.53006	3.95e-10
CL5048.Contig3_All	APX	L-ascorbate peroxidase		0.507178	0.449314	DOWN	-2.77483	4.05e-06
CL1322.Contig1_All	APX	L-ascorbate peroxidase	UP	2.72422	6.96e-06		0.962194	0.0631054
CL2014.Contig5_All	APX	L-ascorbate peroxidase		0.0513969	0.954842	UP	2.21411	0.000883769

## Sheet: Table S8c
Supplementary Table 8c. The differentially expressed antioxidant enzyme genes information
Gene_id	Gene_name	Gene_description	UP_DOWN_REGULATION(CKvsT1)	log2FC(CKvsT1)	p value(CKvsT1)	UP_DOWN_REGULATION(CKvsT2)	log2FC(CKvsT2)	p value(CKvsT2)
CL654.Contig1_All	CAT	monodehydroascorbate reductase		0.0406387	0.928786	DOWN	-2.52739	4.07e-05
CL654.Contig6_All	CAT	monodehydroascorbate reductase		0.245073	0.371628	DOWN	-1.48998	1.97e-06
CL654.Contig8_All	CAT	monodehydroascorbate reductase		-0.454031	0.394977	DOWN	-1.35311	0.0125958
CL654.Contig3_All	CAT	monodehydroascorbate reductase	UP	1.2082	0.010309	UP	3.68617	2.06e-08
Unigene3665_All	CAT	monodehydroascorbate reductase		0.0513064	0.927704	DOWN	-1.50004	0.0247041
CL7601.Contig5_All	CAT	L-ascorbate peroxidase		-0.585303	0.308982	DOWN	-1.33373	0.0373679
CL654.Contig4_All	CAT	L-ascorbate peroxidase		-0.500019	0.0260589	DOWN	-3.53177	4.33e-54
CL654.Contig14_All	CAT	L-ascorbate peroxidase	UP	1.93885	0.00503303	UP	7.03195	8.71e-47
CL654.Contig2_All	CAT	L-ascorbate peroxidase		0.460573	0.342546	DOWN	-1.71697	3.48e-06
CL654.Contig5_All	CAT	L-ascorbate peroxidase		0.219618	0.433313	DOWN	-1.56501	9.83e-08
CL2589.Contig5_All	POD	peroxidase	DOWN	-1.78561	0.00137847	DOWN	-2.66907	3.18e-05
Unigene12431_All	POD	peroxidase		0.119572	0.887398	UP	2.14811	0.00545255
Unigene4634_All	POD	peroxidase		0.95675	0.299577	UP	3.57368	0.000457949
Unigene17154_All	POD	peroxidase	DOWN	-2.27576	0.0137407		-1.92339	0.11254
Unigene15170_All	POD	peroxidase		0.0101982	0.987306	UP	2.04431	0.000388835
Unigene8799_All	POD	peroxidase		-0.370179	0.425154	UP	1.19677	0.00605851
Unigene3087_All	POD	peroxidase	DOWN	-2.10384	0.00062604		-0.811184	0.176276
Unigene14737_All	POD	peroxidase	DOWN	-1.35972	0.0109668	DOWN	-5.96532	9.62e-47
Unigene7605_All	POD	peroxidase		-0.266308	0.629825	DOWN	-2.77831	0.00047558
CL1486.Contig1_All	POD	peroxidase		0.964338	0.137113	UP	2.07137	0.00231275
Unigene880_All	POD	peroxidase		-0.602156	0.396048	DOWN	-3.44836	4.77e-06
Unigene6116_All	POD	peroxidase		-0.707604	0.355832	DOWN	-3.31023	0.000190728
CL1486.Contig3_All	POD	peroxidase		1.69416	0.0601346	UP	5.11277	5.5e-08
CL1486.Contig4_All	POD	peroxidase	UP	1.40412	0.0356356	UP	2.60595	1.35e-05
CL2648.Contig5_All	SOD	superoxide dismutase, Cu-Zn family	UP	1.27298	0.0285821		0.865252	0.198892
CL1008.Contig4_All	SOD	superoxide dismutase, Cu-Zn family	UP	1.33279	0.0234513		-0.189645	0.720427
